# Supplementary material for: Dual Activity BLEG-1 from Bacillus lehensis G1 Revealed Structural Resemblance to B3 Metallo-β-Lactamase and Glyoxalase II: An Insight into Its Enzyme Promiscuity and Evolutionary Divergence
Source: Int J Mol Sci. 2021 Aug 29;22(17):9377. doi: 10.3390/ijms22179377 (PMC8431146; doi:10.3390/ijms22179377)
Supplement: Supplementary file 1 [file ijms-22-09377-s001.zip]

Archive with 1 entries (1 files):
- ijms-1322405-supplementary.pdf
